# Supplementary material for: A new species of the genus Petrolisthes Stimpson (Crustacea, Decapoda, Porcellanidae) from the Central Pacific, with remarks and new records for P. aegyptiacus Werding & Hiller
Source: Zookeys. 2016 Sep 15;(617):19–29. doi: 10.3897/zookeys.617.9893 (PMC5027768; doi:10.3897/zookeys.617.9893)
Supplement: XML Treatment for Petrolisthes paulayi [file zookeys.617.9893-treatment1.xml]

<!DOCTYPE tp:taxon-treatment
  PUBLIC "-//TaxonX//DTD Taxonomic Treatment Publishing DTD v0 20100105//EN" "tax-treatment-NSO.dtd">
<tp:taxon-treatment xmlns:tp="http://www.plazi.org/taxpub"><tp:treatment-meta><kwd-group><label>Taxon classification</label><kwd><named-content content-type="kingdom">Animalia</named-content></kwd><kwd><named-content content-type="order">Decapoda</named-content></kwd><kwd><named-content content-type="family">Porcellanidae</named-content></kwd></kwd-group><mixed-citation publication-type="journal"><person-group><name><surname>Hiller</surname><given-names>Alexandra</given-names></name><name><surname>Werding</surname><given-names>Bernd</given-names></name></person-group><article-title>A new species of the genus <italic><tp:taxon-name><tp:taxon-name-part taxon-name-part-type="genus">Petrolisthes</tp:taxon-name-part></tp:taxon-name></italic> Stimpson (<tp:taxon-name><tp:taxon-name-part taxon-name-part-type="subphylum">Crustacea</tp:taxon-name-part></tp:taxon-name>, <tp:taxon-name><tp:taxon-name-part taxon-name-part-type="order">Decapoda</tp:taxon-name-part></tp:taxon-name>, <tp:taxon-name><tp:taxon-name-part taxon-name-part-type="family">Porcellanidae</tp:taxon-name-part></tp:taxon-name>) from the Central Pacific, with remarks and new records for <italic><tp:taxon-name><tp:taxon-name-part taxon-name-part-type="genus">P.</tp:taxon-name-part> <tp:taxon-name-part taxon-name-part-type="species">aegyptiacus</tp:taxon-name-part></tp:taxon-name></italic> Werding &amp; Hiller</article-title><source>Zookeys</source><day>15</day><month>9</month><year>2016</year><volume>2016</volume><issue>617</issue><fpage>19</fpage><lpage>29</lpage><pub-id pub-id-type="doi">10.3897/zookeys.617.9893</pub-id></mixed-citation></tp:treatment-meta><tp:nomenclature><tp:taxon-name>
              <tp:taxon-name-part taxon-name-part-type="genus">Petrolisthes</tp:taxon-name-part>
              <tp:taxon-name-part taxon-name-part-type="species">paulayi</tp:taxon-name-part>
              <object-id xmlns:xlink="http://www.w3.org/1999/xlink" content-type="zoobank" xlink:type="simple">http://zoobank.org/505F537B-319C-460F-9C53-47BF862FE799</object-id>
            </tp:taxon-name><tp:taxon-status xmlns:xlink="http://www.w3.org/1999/xlink" xlink:type="simple">sp. n.</tp:taxon-status><xref ref-type="fig" rid="F1">Figs 1</xref><xref ref-type="fig" rid="F2">, 2</xref><xref ref-type="fig" rid="F3">, 3</xref></tp:nomenclature><tp:treatment-sec sec-type="material" id="SECID0E4LAE"><title>Material.</title><p>Holotype: UF43955, male, Line Islands, Palmyra Atoll, N side of Atoll, outer reef slope, from dead <tp:taxon-name><tp:taxon-name-part taxon-name-part-type="genus">Pocillopora</tp:taxon-name-part> <tp:taxon-name-part taxon-name-part-type="uncertainty-rank">cf.</tp:taxon-name-part> <tp:taxon-name-part taxon-name-part-type="species">verrucosa</tp:taxon-name-part></tp:taxon-name> head, 10.6 m.</p><p>Paratypes: UF43956, 1 male, same collection data as holotype; UF10692, 1 male (with bopyrid), 1 ovigerous female, Kiribati, Line Islands, Tabuaeran Atoll, SSW side of Atoll, outer reef slope, under rock, 10-23 m; UF10693, 2 females (1 ovigerous), Kiribati, Line Islands, Tabuaeran Atoll, outer reef slope, from <italic><tp:taxon-name><tp:taxon-name-part taxon-name-part-type="genus">Halimeda</tp:taxon-name-part></tp:taxon-name></italic> sample, 10-23 m; UF10711, 1 female, Line Islands, Tabuaeran Atoll, W side, S of Main Reef Pass, outer reef slope, from dead <tp:taxon-name><tp:taxon-name-part taxon-name-part-type="genus">Pocillopora</tp:taxon-name-part> <tp:taxon-name-part taxon-name-part-type="uncertainty-rank">cf.</tp:taxon-name-part> <tp:taxon-name-part taxon-name-part-type="species">verrucosa</tp:taxon-name-part></tp:taxon-name> head, 10-15 m; UF15894, 1 male, (photographed specimen, Fig. <xref ref-type="fig" rid="F3">3</xref>), French Polynesia, Society Islands, Moorea, Haapiti, just NW of Matauvau Pass, outer reef slope, 15-23 m.</p><fig id="F1" position="float" orientation="portrait"><label>Figure 1.</label><caption><p>
          <italic><tp:taxon-name><tp:taxon-name-part taxon-name-part-type="genus">Petrolisthes</tp:taxon-name-part> <tp:taxon-name-part taxon-name-part-type="species">paulayi</tp:taxon-name-part></tp:taxon-name></italic> sp. n. Male, holotype, dorsal view, UF43955, Line Islands, Palmyra Atoll. Right third walking leg supplemented. Scale bar: 2 mm.</p></caption><graphic xmlns:xlink="http://www.w3.org/1999/xlink" xlink:href="zookeys-617-019-g001.jpg" position="float" orientation="portrait" xlink:type="simple" id="oo_103134.jpg"/></fig><fig id="F2" position="float" orientation="portrait"><label>Figure 2.</label><caption><p>
          <italic><tp:taxon-name><tp:taxon-name-part taxon-name-part-type="genus">Petrolisthes</tp:taxon-name-part> <tp:taxon-name-part taxon-name-part-type="species">paulayi</tp:taxon-name-part></tp:taxon-name></italic> sp. n. Male, holotype, UF43955, Line Islands, Palmyra Atoll. <bold>a</bold> Carapace front, dorsal view <bold>b</bold> right, lateral margin of carapace showing epibranchial and mesobranchial spines, dorsal view <bold>c</bold> third thoracic sternite, ventral view <bold>d</bold> last abdominal segment, telson and uropods, external view. Scale bar: 1 mm.</p></caption><graphic xmlns:xlink="http://www.w3.org/1999/xlink" xlink:href="zookeys-617-019-g002.jpg" position="float" orientation="portrait" xlink:type="simple" id="oo_103135.jpg"/></fig><fig id="F3" position="float" orientation="portrait"><label>Figure 3.</label><caption><p>
          <italic><tp:taxon-name><tp:taxon-name-part taxon-name-part-type="genus">Petrolisthes</tp:taxon-name-part> <tp:taxon-name-part taxon-name-part-type="species">paulayi</tp:taxon-name-part></tp:taxon-name></italic> sp. n., UF15894, Society Islands, Moorea. Photographed by the Moorea Biocode Marine Invertebrate Team (catalogue number dMBC08_03896, <named-content xmlns:xlink="http://www.w3.org/1999/xlink" xlink:type="simple" content-type="institution" xlink:href="http://grbio.org/institution/florida-museum-natural-history" id="NCID0EOPAE">Florida Museum of Natural History</named-content>).</p></caption><graphic xmlns:xlink="http://www.w3.org/1999/xlink" xlink:href="zookeys-617-019-g003.jpg" position="float" orientation="portrait" xlink:type="simple" id="oo_103136.jpg"/></fig></tp:treatment-sec><tp:treatment-sec sec-type="material" id="SECID0ECQAE"><title>Other material.</title><p>UF10588, 12 specimens, Line Islands, Palmyra Atoll, Line, N side of Atoll, outer reef slope, dead <tp:taxon-name><tp:taxon-name-part taxon-name-part-type="genus">Pocillopora</tp:taxon-name-part> <tp:taxon-name-part taxon-name-part-type="uncertainty-rank">cf.</tp:taxon-name-part> <tp:taxon-name-part taxon-name-part-type="species">verrucosa</tp:taxon-name-part></tp:taxon-name> head, 10.6 m; UF41926, 1 male, Kiribati, Line Islands, Starbuck, Starbuck Island, dead <italic><tp:taxon-name><tp:taxon-name-part taxon-name-part-type="genus">Pocillopora</tp:taxon-name-part></tp:taxon-name></italic>, 12 m; UF41916, 1 female, Kiribati, Line Islands, Starbuck, Starbuck Island, 12 m; UF40590, 2 males, 1 ovigerous female, Kiribati, Line Islands, Starbuck, Starbuck Island, 7 m; UF41980, 4 males, 4 females (3 ovigerous), Kiribati, Line Islands, Vostok, Vostok Island, dead <italic><tp:taxon-name><tp:taxon-name-part taxon-name-part-type="genus">Pocillopora</tp:taxon-name-part></tp:taxon-name></italic>, 10 m.</p></tp:treatment-sec><tp:treatment-sec sec-type="description" id="SECID0EBRAE"><title>Measurements.</title><p>Male holotype: carapace length 4.5 mm; carapace width 4.2 mm.</p><p>Largest male paratype: carapace length 4.8 mm; carapace width 4.5 mm.</p><p>Largest female paratype: carapace length 4.5 mm; carapace width 4.3 mm.</p></tp:treatment-sec><tp:treatment-sec sec-type="description" id="SECID0EIRAE"><title>Description.</title><p>Carapace (Figs <xref ref-type="fig" rid="F1">1</xref>, <xref ref-type="fig" rid="F3">3</xref>) slightly longer than broad. Front (Fig. <xref ref-type="fig" rid="F2">2a</xref>) trilobate, markedly produced beyond eyes, median lobe broadest, rounded, overreaching the slender, forwardly produced lateral lobes; frontal borders finely serrated. Orbits deeply rounded, inner margin armed with a small supraorbital spine, followed mostly by a second tubercle-like elevation that is sometimes armed with a spine; infraorbital angles forming an acute edge. Lateral margins (Fig. <xref ref-type="fig" rid="F2">2b</xref>) with a prominent epibranchial spine on epibranchial edge, and followed by a second smaller spine; two strong spines on mesobranchial margin. Carapace with few transverse, piliferous striations on protogastric ridge and on gastric region; epibranchial region rugose.</p><p>Third thoracic sternite (Fig. <xref ref-type="fig" rid="F2">2c</xref>) anteriorly trilobate, median lobe broad, lateral lobes slender, exceeding median lobe.</p><p>Telson (Fig. <xref ref-type="fig" rid="F2">2d</xref>) with seven plates.</p><p>First movable segment of antenna with an anterodistal slender projection bearing a narrow tooth. Basal segments of antennular peduncle bearing acute, irregular spines on anterior margin.</p><p>Chelipeds (Figs <xref ref-type="fig" rid="F1">1</xref>, <xref ref-type="fig" rid="F3">3</xref>) subequal, robust, dorsal surface somewhat convex, covered with interrupted scale-like ridges, granulated on ventral side. Merus with a large, serrate-edged tooth on anterior margin; carpus about 2.5 times as long as broad, with 4 rounded, serrated teeth on anterior margin, the proximal ones spine-tipped in some specimens; anterodistal edge with an additional blunt tooth; posterior margin with scale-like granules forming a row of 5 to 6 curved, upright spines, distally increasing in size. Manus moderately broad, posterior margin serrated but without spines, fringed with an irregular set of stiff and feathered setae; gape of fingers without distinct setation.</p><p><abbrev xmlns:xlink="http://www.w3.org/1999/xlink" id="ABBRID0EXSAE" xlink:type="simple"><def><p>Walking legs </p></def>(WL</abbrev>; Figs <xref ref-type="fig" rid="F1">1</xref>, <xref ref-type="fig" rid="F3">3</xref>) relatively robust, irregularly covered with scattered, simple and feathered setae of different size; merus of <abbrev xmlns:xlink="http://www.w3.org/1999/xlink" xlink:title="walking legs" xlink:type="simple">WL</abbrev>1 without spur-like spine on ventral, mid-distal margin; merus of <abbrev xmlns:xlink="http://www.w3.org/1999/xlink" xlink:title="walking legs" xlink:type="simple">WL</abbrev>1 and 2 with continuous transverse ridges; <!--PageBreak--><!--PageBreak-->merus of <abbrev xmlns:xlink="http://www.w3.org/1999/xlink" xlink:title="walking legs" xlink:type="simple">WL</abbrev>3 without such ridges; merus of all <abbrev xmlns:xlink="http://www.w3.org/1999/xlink" xlink:title="walking legs" xlink:type="simple">WL</abbrev> with row of spines on anterior margin, distributed as follows: <abbrev xmlns:xlink="http://www.w3.org/1999/xlink" xlink:title="walking legs" xlink:type="simple">WL</abbrev>1 and 3: 5, <abbrev xmlns:xlink="http://www.w3.org/1999/xlink" xlink:title="walking legs" xlink:type="simple">WL</abbrev>2: 4-5. Merus of <abbrev xmlns:xlink="http://www.w3.org/1999/xlink" xlink:title="walking legs" xlink:type="simple">WL</abbrev>1 and <abbrev xmlns:xlink="http://www.w3.org/1999/xlink" xlink:title="walking legs" xlink:type="simple">WL</abbrev>2 with posterodistal spine; Dorsodistal edge of carpus in <abbrev xmlns:xlink="http://www.w3.org/1999/xlink" xlink:title="walking legs" xlink:type="simple">WL</abbrev>1 produced into a sharp spine. Propodus of all <abbrev xmlns:xlink="http://www.w3.org/1999/xlink" xlink:title="walking legs" xlink:type="simple">WL</abbrev> with 1 or 2 movable spines in addition to the terminal spine-triplet on posterior margin. Dactylus of all <abbrev xmlns:xlink="http://www.w3.org/1999/xlink" xlink:title="walking legs" xlink:type="simple">WL</abbrev> with 4 movable spines on posterior margin.</p><p>Coloration (Fig. <xref ref-type="fig" rid="F3">3</xref>). The carapace has a yellow-orange background with a white, reticulate pattern in the posterior half. The white markings on the gastric region fuse into an irregular, transversal stripe towards the epibranchial edges. The inverted figure of a butterfly is depicted by a broad, white, curved band connecting the hepatic margins on both sides, two semicircular white spots mesial to the orbits, and another backwardly curved white band behind the front. The reticulate pattern continues to the anterior part of the abdomen and the proximal parts of the walking legs, covering half to most of the merus. This pattern is then replaced by a dark purple band that increases in size, and is followed by a narrower white band bordering the articulation with the purple-colored carpus. Dactylus is also purple. White bands on both ends of the propodus give the walking legs a uniform, ring-like aspect. The chelipeds exhibit a similar ground color that becomes darker distally, with white marks forming irregular rows of round spots on carpus and manus.</p><!--PageBreak--></tp:treatment-sec><tp:treatment-sec sec-type="ecology" id="SECID0EBUAE"><title>Ecology.</title><p>The specimens examined were collected in depths between 7 and 23 m, on the outer reef slope, from <italic><tp:taxon-name><tp:taxon-name-part taxon-name-part-type="genus">Halimeda</tp:taxon-name-part></tp:taxon-name></italic> and dead <italic><tp:taxon-name><tp:taxon-name-part taxon-name-part-type="genus">Pocillopora</tp:taxon-name-part></tp:taxon-name></italic>. Further collections will probably confirm that <italic><tp:taxon-name><tp:taxon-name-part taxon-name-part-type="genus">Petrolisthes</tp:taxon-name-part> <tp:taxon-name-part taxon-name-part-type="species">paulayi</tp:taxon-name-part></tp:taxon-name></italic> sp. n. inhabits other exposed coral environments of the tropical western Pacific.</p></tp:treatment-sec><tp:treatment-sec sec-type="distribution" id="SECID0E6UAE"><title>Distribution.</title><p>The new species is known only from the Line and Society Islands in the Central Pacific.</p></tp:treatment-sec><tp:treatment-sec sec-type="etymology" id="SECID0EEVAE"><title>Etymology.</title><p>The new species is named after Gustav Paulay for supporting this and other studies on <tp:taxon-name><tp:taxon-name-part taxon-name-part-type="family">Porcellanidae</tp:taxon-name-part></tp:taxon-name>, and for entrusting us with the porcellanid collection of the <named-content xmlns:xlink="http://www.w3.org/1999/xlink" xlink:type="simple" content-type="institution" xlink:href="http://grbio.org/institution/florida-museum-natural-history" id="NCID0EPVAE">Florida Museum of Natural History</named-content>.</p></tp:treatment-sec><tp:treatment-sec sec-type="remarks" id="SECID0E5VAE"><title>Remarks.</title><p>
              <italic><tp:taxon-name><tp:taxon-name-part taxon-name-part-type="genus">Petrolisthes</tp:taxon-name-part> <tp:taxon-name-part taxon-name-part-type="species">paulayi</tp:taxon-name-part></tp:taxon-name></italic> sp. n. can be be easily distinguished from other <italic><tp:taxon-name><tp:taxon-name-part taxon-name-part-type="genus">Petrolisthes</tp:taxon-name-part></tp:taxon-name></italic> species of the Indo-West Pacific by its unique color pattern, and by the combination of the following characters on the carapace: two mesobranchial spines, two epibranchial spines and a conspicuous trilobate front. The later character is known only in <italic><tp:taxon-name><tp:taxon-name-part taxon-name-part-type="genus">Petrolisthes</tp:taxon-name-part> <tp:taxon-name-part taxon-name-part-type="species">elegans</tp:taxon-name-part></tp:taxon-name></italic> Haig, 1981, which lacks mesobranchial spines, and only bears one epibranchial spine.</p></tp:treatment-sec></tp:taxon-treatment>
